# Supplementary material for: Exploring Antifouling Activity of Biosurfactants Producing Marine Bacteria Isolated from Gulf of California
Source: Int J Mol Sci. 2020 Aug 23;21(17):6068. doi: 10.3390/ijms21176068 (PMC7504147; doi:10.3390/ijms21176068)
Supplement: Supplementary file 1 [file ijms-21-06068-s001.zip]

Archive with 3 entries (3 files):
- S3.png
- S1.png
- S2.png
